# Supplementary material for: A new species of Mengenilla (Insecta, Strepsiptera) from Tunisia
Source: Zookeys. 2012 May 30;(198):79–101. doi: 10.3897/zookeys.198.2334 (PMC3368257; doi:10.3897/zookeys.198.2334)
Supplement: XML Treatment for Mengenilla moldrzyki [file zookeys.198.2334-treatment1.xml]

<!DOCTYPE tp:taxon-treatment
  PUBLIC "-//TaxonX//DTD Taxonomic Treatment Publishing DTD v0 20100105//EN" "tax-treatment-NSO.dtd">
<tp:taxon-treatment xmlns:tp="http://www.plazi.org/taxpub"><tp:treatment-meta><mixed-citation publication-type="journal"><person-group><name><surname>Pohl</surname><given-names>Hans</given-names></name><name><surname>Niehuis</surname><given-names>Oliver</given-names></name><name><surname>Gloyna</surname><given-names>Kai</given-names></name><name><surname>Misof</surname><given-names>Bernhard</given-names></name><name><surname>Beutel</surname><given-names>Rolf G.</given-names></name></person-group><article-title>A new species of 
                    <italic>Mengenilla</italic> (Insecta, Strepsiptera) from Tunisia</article-title><source>Zookeys</source><day>30</day><month>5</month><year>2012</year><volume>2012</volume><issue>198</issue><fpage>79</fpage><lpage>101</lpage><pub-id pub-id-type="doi">10.3897/zookeys.198.2334</pub-id></mixed-citation></tp:treatment-meta><tp:nomenclature><tp:taxon-name>
                        <tp:taxon-name-part taxon-name-part-type="genus">Mengenilla</tp:taxon-name-part>
                        <tp:taxon-name-part taxon-name-part-type="species">moldrzyki</tp:taxon-name-part>
                    		<object-id xmlns:xlink="http://www.w3.org/1999/xlink" xlink:type="simple">urn:lsid:zoobank.org:act:131705B7-8BD1-4983-A8B3-84D4D26284D1</object-id>
												<object-id xmlns:xlink="http://www.w3.org/1999/xlink" xlink:type="simple">http://species-id.net/wiki/Mengenilla_moldrzyki</object-id>
								</tp:taxon-name><tp:taxon-status xmlns:xlink="http://www.w3.org/1999/xlink" xlink:type="simple">sp. n.</tp:taxon-status></tp:nomenclature><tp:treatment-sec sec-type="Etymology"><title>Etymology.</title><p>The species is named after the collector of the female, Uwe Moldrzyk (Berlin).</p></tp:treatment-sec><tp:treatment-sec sec-type="Diagnosis"><title>Diagnosis.</title><p>Six-segmented antennae with flabella on antennomeres 3–5, immobilized maxillae, a completely undivided labium, and five-segmented tarsi with well developed claws are generic features of the genus <italic><tp:taxon-name>Mengenilla</tp:taxon-name></italic> verified in the new species.</p><p>The males are distinguished from congeners as follows (<italic><tp:taxon-name>Mengenilla marikovskii</tp:taxon-name></italic> Medvedev, 1970 from south-eastern Kazakhstan is excluded from the key, because the description and illustrations are too superficial. In contrast to the statement of <xref ref-type="bibr" rid="B14">Medvedev (1970)</xref>, the type series of that species is not deposited in the Zoological Institute, Russian Academy of Sciences, St. Petersburg, Russia and could not be re-examined.):</p><table-wrap content-type="key" position="float" orientation="portrait"><table><tbody><tr><td rowspan="1" colspan="1">1</td><td rowspan="1" colspan="1">Antenna relatively short (less than 2 times the head length)</td><td rowspan="1" colspan="1">2</td></tr><tr><td rowspan="1" colspan="1">–</td><td rowspan="1" colspan="1">Antenna relatively long (more than 2 times the head length)</td><td rowspan="1" colspan="1">4</td></tr><tr><td rowspan="1" colspan="1">2</td><td rowspan="1" colspan="1">Dorsomedian frontal impression of head absent, with narrow free labrum, Australia</td><td rowspan="1" colspan="1"><italic><tp:taxon-name>Mengenilla australiensis</tp:taxon-name></italic> Kifune &amp; Hirashima, 1983</td></tr><tr><td rowspan="1" colspan="1">–</td><td rowspan="1" colspan="1">Head with dorsomedian frontal impression, labrum absent</td><td rowspan="1" colspan="1">3</td></tr><tr><td rowspan="1" colspan="1">3</td><td rowspan="1" colspan="1">Metapostscutellum long (~0.4 times the metanotal length), ~50 ommatidia, maxillary palp longer than proximal part of maxilla, Sri Lanka</td><td rowspan="1" colspan="1"><italic><tp:taxon-name>Mengenilla orientalis</tp:taxon-name></italic> Kifune &amp; Hirashima, 1980</td></tr><tr><td rowspan="1" colspan="1"><!--PageBreak-->–</td><td rowspan="1" colspan="1">Metapostscutellum comparatively short (~0.3 times the metanotal length), ~60 ommatidia, maxillary palp subequal to proximal part of maxilla, China (Shansi)</td><td rowspan="1" colspan="1"><italic><tp:taxon-name>Mengenilla sinensis</tp:taxon-name></italic> Miyamoto, 1960</td></tr><tr><td rowspan="1" colspan="1">4</td><td rowspan="1" colspan="1">25–27 ommatidia, with small free labrum, Australia</td><td rowspan="1" colspan="1"><italic><tp:taxon-name>Mengenilla gracilipes</tp:taxon-name></italic> (Lea, 1910)</td></tr><tr><td rowspan="1" colspan="1">–</td><td rowspan="1" colspan="1">&gt;30 ommatidia, labrum absent</td><td rowspan="1" colspan="1">5</td></tr><tr><td rowspan="1" colspan="1">5</td><td rowspan="1" colspan="1">Mandible with broad distal part (compare <xref ref-type="fig" rid="F3">Fig. 3B</xref>)</td><td rowspan="1" colspan="1">6</td></tr><tr><td rowspan="1" colspan="1">–</td><td rowspan="1" colspan="1">Mandible with narrow distal part (compare <xref ref-type="fig" rid="F3">Fig. 3A</xref>)</td><td rowspan="1" colspan="1">7</td></tr><tr><td rowspan="1" colspan="1">6</td><td rowspan="1" colspan="1">35–38 ommatidia, proximal part of maxilla globular, maxillary palp attached apically, body length 1.7–3.1 mm, Italy (Sicily)</td><td rowspan="1" colspan="1"><italic><tp:taxon-name>Mengenilla parvula</tp:taxon-name></italic> (Silvestri, 1941)</td></tr><tr><td rowspan="1" colspan="1">–</td><td rowspan="1" colspan="1">35–90 ommatidia, proximal part of maxilla slender, maxillary palp attached subterminally, body length 2.6–5.9 mm, Algeria, Morocco, Tunisia, Italy (including Sardinia and Sicily), Spain, Portugal</td><td rowspan="1" colspan="1"><italic><tp:taxon-name>Mengenilla chobauti</tp:taxon-name></italic> Hofeneder, 1910</td></tr><tr><td rowspan="1" colspan="1">7</td><td rowspan="1" colspan="1">Compound eye with uniform colouration, maxillary palp attached subterminally</td><td rowspan="1" colspan="1">8</td></tr><tr><td rowspan="1" colspan="1">–</td><td rowspan="1" colspan="1">Dorsal part of compound eye white to light tan, maxillary palp attached apically</td><td rowspan="1" colspan="1">9</td></tr><tr><td rowspan="1" colspan="1">8</td><td rowspan="1" colspan="1">Tips of flabella and 6<sup>th</sup> antennomere rounded, 37–39 ommatidia, body length 2.8–3.1 mm, Saudi Arabia</td><td rowspan="1" colspan="1"><italic><tp:taxon-name>Mengenilla arabica</tp:taxon-name></italic> Kinzelbach, 1979</td></tr><tr><td rowspan="1" colspan="1">–</td><td rowspan="1" colspan="1">Tips of flabella and 6<sup>th</sup> antennomere acuminate, 45–65 ommatidia, maxilla with conspicuous extension, body length 3.2–5.1 mm, Mongolia</td><td rowspan="1" colspan="1"><italic><tp:taxon-name>Mengenilla kaszabi</tp:taxon-name></italic> Kinzelbach, 1970</td></tr><tr><td rowspan="1" colspan="1">9</td><td rowspan="1" colspan="1">Posterodorsal margin of head deeply concave, pronotum rectangular, anterior margin slightly emarginated, colour of thorax light brown, body length 2.4–2.8 mm, Madagascar</td><td rowspan="1" colspan="1"><italic><tp:taxon-name>Mengenilla leucomma</tp:taxon-name></italic> Cook, 2007</td></tr><tr><td rowspan="1" colspan="1">–</td><td rowspan="1" colspan="1">Posterodorsal margin of head slightly emarginated, pronotum v-shaped, anterior margin concave, colour of thorax dark brown, body length 3.4–4.8 mm, Tunisia </td><td rowspan="1" colspan="1"><italic><tp:taxon-name>Mengenilla moldrzyki</tp:taxon-name></italic> sp. n.</td></tr></tbody></table></table-wrap><p>The female of <italic><tp:taxon-name>Mengenilla moldrzyki</tp:taxon-name></italic> sp. n. is distinguished from <italic><tp:taxon-name>Mengenilla chobauti</tp:taxon-name></italic> and <italic><tp:taxon-name>Mengenilla parvula</tp:taxon-name></italic> by the much more slender distal part of its mandible,and from <italic><tp:taxon-name>Mengenilla parvula</tp:taxon-name></italic> additionally by its longer scapus. The female puparium is distinguished from that of <italic><tp:taxon-name>Mengenilla chobauti</tp:taxon-name></italic> and <italic><tp:taxon-name>Mengenilla parvula</tp:taxon-name></italic> by the complete absence of cuticular thorns, a rounded anterior prothoracic margin with rounded anterolateral edges, and a tapering caudal margin of the abdomen (<xref ref-type="fig" rid="F12">Figs 12</xref>, <xref ref-type="fig" rid="F13">13</xref>).</p></tp:treatment-sec><tp:treatment-sec sec-type="Description"><title>Description of the male (<xref ref-type="fig" rid="F2">Figs 2</xref>–<xref ref-type="fig" rid="F6">6</xref>).</title><p>Measurements (male holotype, followed by minimum, maximum of paratypes, and mean values of all measured specimens in parentheses, critical point dried specimens and specimens in ethanol not measured, in µm): 1. total length 4,000 (3,450–4,785, avg. 4,182), 2. width of head 788 (613–875, avg. 762), 3. length of head 300 (250–350, avg. 296), 4. width between compound eyes 225 (188–300, avg. 237), 5. number of ommatidia (average of three counts) 71±2 (44–77, avg. 65), 6. total length of antenna 1,015 (821–1,075, avg. 963), 7. length of flabellum of 3<sup>rd</sup> antennomere 940 (710–990, avg. 864), 8. length of flabellum of<!--PageBreak--> 4<sup>th</sup> antennomere 900 (700–960, avg. 845), 9. length of flabellum of 5<sup>th</sup> antennomere 830 (610–890, avg. 785), 10. length of 6<sup>th</sup> antennomere 720 (580–790, avg. 695), 11. length of mandible 360 (275–375, avg. 331), 12. width of mandible 125 (105–145, <!--PageBreak-->avg. 122), 13. total length of maxilla including palp 260 (185–345, avg. 256), 14. length of proximal part of maxilla (cardo+stipes) 110 (65–125, avg. 89), 15. length of maxillary palp 200 (150–270, avg. 207), 16. length of pronotum 188 (125–213, avg. 167), 17. width of pronotum 463 (413–588, avg. 479), 18. width of mesonotum 525 (463–663, avg. 542), 19. length of metanotum 1,910 (1,540–2,150, avg. 1,862), 20. width of metathorax 1050 (750–1,150, avg. 971), 21. length of postlumbium 363 (275–488, avg. 373), 22. length of metapostscutellum 600 (413–688, avg. 550), 23. length of hind wing 3,440 (2,820–3,800, avg. 3,424), 24. length of procoxa 540 (440–590, avg. 525), 25. length of prothrochanterofemur 620 (500–680, avg. 600),<!--PageBreak--><!--PageBreak--> 26. length of protibia 520 (410–600, avg. 506), 27–31. length of protarsi (proximal to distal) 310, 170, 135, 100, 180 (240– 370, avg. 314) (135–205, avg. 177) (90–195, avg. 144) (80–140, avg. 109) (140–220, avg. 175), 32. length of mesocoxa 670 (520–720, avg. 624), 33. length of mesothrochanterofemur 680 (550–760, avg. 664), 34. length of mesotibia 530 (410–630, avg. 522), 35–39. length of mesotarsi (proximal to distal) 315, 160, 130, 100, 185 (260–380, avg. 324) (140–210, avg. 176) (105–195, avg. 146) (80–140, avg. 109) (145–220, avg. 181), 40. length of metatrochanter 190 (170–255, avg. 216), 41. length of metafemur 570 (450–630, avg. 548), 42. length of metatibia 500 (380–580, avg. 480), 43–47. length of metatarsi (proximal to distal) 280, 150, 135, 95, 180 (215–345, avg. 290) (90–195, avg. 164) (105–185, avg. 141) (75–130, avg. 102) (145–220, avg. 180), 48. length of penis 355 (285–390, avg. 346).</p><fig id="F2" position="float" orientation="portrait"><label>Figure 2.</label><caption><p><italic><tp:taxon-name>Mengenilla moldrzyki</tp:taxon-name></italic> sp. n. ♂ <bold>A</bold> Head frontal view <bold>B</bold> Head, thorax and anterior part of abdomen, dorsal view; photomicrograph.</p></caption><graphic xmlns:xlink="http://www.w3.org/1999/xlink" xlink:href="ZooKeys-198-079-g002.jpg" position="float" orientation="portrait" xlink:type="simple"/></fig><fig id="F3" position="float" orientation="portrait"><label>Figure 3.</label><caption><p>Heads of males of <italic><tp:taxon-name>Mengenilla moldrzyki</tp:taxon-name></italic> sp. n. <bold>A, C</bold> and <italic><tp:taxon-name>Mengenilla chobauti</tp:taxon-name></italic> from Sicily <bold>B</bold>, <bold>D</bold>; <bold>A, B</bold> Frontal view; <bold>C, D</bold>: lateral view; SEM micrographs.</p></caption><graphic xmlns:xlink="http://www.w3.org/1999/xlink" xlink:href="ZooKeys-198-079-g003.jpg" position="float" orientation="portrait" xlink:type="simple"/></fig><fig id="F4" position="float" orientation="portrait"><label>Figure 4.</label><caption><p><italic><tp:taxon-name>Mengenilla moldrzyki</tp:taxon-name></italic> sp. n. ♂ with definitions of the measurements <bold>A</bold> Lateral view <bold>B</bold> Dorsal view <bold>C</bold> Hind wing; measurement lines grey. 1: total length, 2 width of the head, 3 length of head, 4 width between compound eyes, 16 length of pronotum, 17 width of pronotum, 18 width of mesonotum, 19 length of metanotum, 20 width of metathorax, 21 length of postlumbium, 22 length of metapostscutellum, 23 length of hind wing; c, costa; cu1, cu2, cubitus anterior; cup, cubitus posterior; ma1, ma2, media anterior; r1–r5, radius; sc, subcosta</p></caption><graphic xmlns:xlink="http://www.w3.org/1999/xlink" xlink:href="ZooKeys-198-079-g004.jpg" position="float" orientation="portrait" xlink:type="simple"/></fig><fig id="F5" position="float" orientation="portrait"><label>Figure 5.</label><caption><p><italic><tp:taxon-name>Mengenilla moldrzyki</tp:taxon-name></italic> sp. n. ♂ with definitions of the measurements <bold>A</bold> Antenna, caudal view <bold>B</bold> Left maxilla, lateral view <bold>C</bold> Right mandible, medio caudal view <bold>D</bold> Penis, lateral and dorso caudal view <bold>E–G</bold> Pro-, meso-, metathoracic leg, ventral view; 6 total length of antenna, 7 length of flabellum antennomere three, 8 length of flabellum of antennomere four, 9 length of flabellum antennomere five, 10 length of antennomere six, 11 length of mandible, 12 width of mandible, 13 total length of maxilla including palp, 14 length of proximal part of maxilla (cardo+stipes), 15 length of maxillary palp, 32 length of mesocoxa, 33 length of mesotrochanterofemur, 34 length of mesotibia, 35–39 length of mesotarsi (proximal to distal), 40 length of metatrochanter, 41 length of metafemur, 48 length of penis.</p></caption><graphic xmlns:xlink="http://www.w3.org/1999/xlink" xlink:href="ZooKeys-198-079-g005.jpg" position="float" orientation="portrait" xlink:type="simple"/></fig><fig id="F6" position="float" orientation="portrait"><label>Figure 6.</label><caption><p><italic><tp:taxon-name>Mengenilla moldrzyki</tp:taxon-name></italic> sp. n. ♂, variability of mandible, maxilla, and penis <bold>A</bold> Mandibles, medio caudal view <bold>B</bold> Maxilla, lateral view <bold>C</bold> penis, dorso caudal view.</p></caption><graphic xmlns:xlink="http://www.w3.org/1999/xlink" xlink:href="ZooKeys-198-079-g006.jpg" position="float" orientation="portrait" xlink:type="simple"/></fig><p>Head capsule (<xref ref-type="fig" rid="F2">Figs 2</xref>, <xref ref-type="fig" rid="F3">3A, 3C</xref>): dorsal side cream-coloured, lateral part brownish, subgenal region distinctly darkened at mandibular base and postoccipital ridge. Subprognathous, slightly to distinctly inclined; broader than long and strongly narrowed immediately posterior to compound eyes, not retracted into prothorax; laterocervicalia absent; posterodorsal margin of head emarginated; dorsal side densely covered with microtrichia; some short setae present on vertex, but absent from frons; area posterior to compound eyes and ventral side of head capsule glabrous and very smooth; ocelli absent; compound eye very large and extending to ventral side of head, composed of 44–77 large ommatidia (avg. 65); mediodorsal part creamy-white, lateral and ventral part seal brown; dorsal and lateral ommatida widely separated and intervals densely covered with microtrichia; ventral ommatidia slightly larger and closely adjacent; deep lyriform frontal impression present on dorsal side of head and longitudinal bulge laterally; bulges camel-coloured, anteriorly forming antennal insertion; transverse frontoclypeal strengthening ridge absent; anterior clypeofrons slightly emarginated, laterally separated from genal region by dark narrow zone ending posteriorly at antennal insertion; median part parallel-sided, brighter and more densely covered with microtrichia than lateral region; cranial part inflected, separated from frontal mandibular base and mouthfield sclerite by membranous area with distinct median brownish stripe extending laterad; subgenal area and gena seal brown; ventral head closed by lateral postgenal area and median undivided labial plate between maxilla and postgenal region; mouth opening transversely oval.</p><p>Antenna (<xref ref-type="fig" rid="F2">Figs 2A</xref>, <xref ref-type="fig" rid="F5">5A</xref>): large, inserted at anterior end of dorsal longitudinal bulge; scapus and pedicellus very short, broad and cup-shaped, slightly conical at base; flabella of antennomeres 3–5 long, flattened, with rounded tips, decreasing in length from proximal to distal antennomeres, bole-coloured; antennomere 6 distinctly shorter than flabellum of antenommere 5; orifice of Hofeneder’s organ on ventrobasal part of antennomere 5 oval; flagellomeres and flabella densely covered with dome-shaped chemoreceptors.</p><p>Labrum: absent.</p><p>Mandible (<xref ref-type="fig" rid="F2">Figs 2A</xref>, <xref ref-type="fig" rid="F3">3A</xref>, <xref ref-type="fig" rid="F5">5C</xref>, <xref ref-type="fig" rid="F6">6A</xref>): elongate, slender, and stylet-like; basal part rather narrow and triangular in cross section, seal brown; distal part slightly curved, medially intercrossing in resting position, translucent, brown; lateral and frontal side densely covered with microtrichia except for apical region; ventral side largely glabrous.</p><p><!--PageBreak-->Maxilla (<xref ref-type="fig" rid="F3">Figs 3C</xref>, <xref ref-type="fig" rid="F5">5B</xref>, <xref ref-type="fig" rid="F6">6B</xref>): basally fused with ventral wall of head capsule without articulatory membrane; surface covered with microtrichia; palp slightly curved inwards, apically attached on proximal element of maxilla (cardo+stipes), densely covered with microtrichia, without sensory spot.</p><p>Thorax (<xref ref-type="fig" rid="F2">Figs 2B</xref>, <xref ref-type="fig" rid="F4">4B</xref>): pronotum v-shaped, with concave anterior margin and rounded caudal margin; slightly overlapping with anterior rim of mesonotum mesally; mesonotum broader than pronotum, nearly as broad as head, with concave caudal rim;<!--PageBreak--> prescutum forming distinct bulge, anteriorly extended; metascutum anteriorly with large lobes, covered with sensilla; metascutellum triangular; postlumbium distinctly wider than long, slightly convex anteriorly, strongly convex posteriorly, beige, translucent; metapostnotum slightly longer than wide; posterior margin rounded.</p><p>Legs (<xref ref-type="fig" rid="F5">Figs 5E–F</xref>): slender, basitarsus of all legs longer than other tarsomeres; tarsomeres 2–4 decreasing in length; distitarsus of all legs almost as long as tarsomere 2, with two well developed claws; trochanter of hind leg ear-shaped.</p><p>Halteres (<xref ref-type="fig" rid="F2">Fig. 2B</xref>): slender, slightly longer as mesonotal width.</p><p>Hind wing (<xref ref-type="fig" rid="F4">Fig. 4C</xref>): with typical venation of the genus; veins R2, R3, R5, MA1, Cu1, Cu2, and CuP detached; MA1, MA2, Cu1, and Cu2 reaching almost wing margin; colour beige, veins camel-coloured.</p><p>Abdomen (<xref ref-type="fig" rid="F4">Figs 4</xref>, <xref ref-type="fig" rid="F5">5D</xref>, <xref ref-type="fig" rid="F6">6C</xref>): tergites less strongly sclerotised than sternites, brown; tergite and sternite of segment I reduced; tergite II partly covered by metapostnotum; tergites II–VIII, rectangular, increasing in width from segments II–VIII; pleural membrane of segments I–VIII wide, camel coloured; spiracles present on segments I–VII; shape of sternites II–VIII similar to corresponding tergites but distinctly broader, <!--PageBreak-->shovel-shaped, brown; segment IX strongly sclerotised, distinctly narrower than segment VIII, with caudally elongated subgenital plate; segment X tube-like, extending above tip of subgenital plate; penis curved, with bulbous proximal part; acumen thin, tapering towards apex.</p></tp:treatment-sec><tp:treatment-sec sec-type="Description"><title>Description of the female (<xref ref-type="fig" rid="F7">Figs 7</xref>–<xref ref-type="fig" rid="F10">10</xref>).</title><p>Measurements: total length 3,200, width of head 590, width between compound eyes 400, 11–12 ommatidia, total length of antenna 270, length of scapus 20, length of pedicellus 30, length of 3<sup>rd</sup> antennomer 80, length of 4<sup>th</sup> antennomer 140, length of mandible 200, width of mandible 90, length of maxilla 400, length of maxillary palp 70, length of procoxa 240, length of protrochanterofemur 290, length of protibia 200, length of protarsi 90, 80, 130 (proximal to distal), length of mesocoxa 270, length of mesotrochanterofemur 330, length of meso- tibia 200, length of mesotarsi 100, 100, 150 (proximal to distal), length of metacoxa 330, length of metatrochanterofemur 400, length of metatibia 230, length of metatarsi 110, 90, 150 (proximal to distal).</p><fig id="F7" position="float" orientation="portrait"><label>Figure 7.</label><caption><p><italic><tp:taxon-name>Mengenilla moldrzyki</tp:taxon-name></italic> sp. n. ♀, lateral view; photomicrograph.</p></caption><graphic xmlns:xlink="http://www.w3.org/1999/xlink" xlink:href="ZooKeys-198-079-g007.jpg" position="float" orientation="portrait" xlink:type="simple"/></fig><fig id="F8" position="float" orientation="portrait"><label>Figure 8.</label><caption><p><italic><tp:taxon-name>Mengenilla moldrzyki</tp:taxon-name></italic> sp. n. ♀ <bold>A</bold> Head and prothorax, dorsal view <bold>B</bold> Head, dorsal view <bold>C</bold> Head oblique lateral view <bold>D</bold> lateral view <bold>E</bold> Head and prothorax, ventral view <bold>F</bold> Mouthparts, ventral view; lb, labrum; md, mandible; mxp, maxillary palp; pn, pronotum; SEM micrographs.</p></caption><graphic xmlns:xlink="http://www.w3.org/1999/xlink" xlink:href="ZooKeys-198-079-g008.jpg" position="float" orientation="portrait" xlink:type="simple"/></fig><fig id="F9" position="float" orientation="portrait"><label>Figure 9.</label><caption><p><italic><tp:taxon-name>Mengenilla moldrzyki</tp:taxon-name></italic> sp. n. ♀, details of head <bold>A</bold> left antenna, ventral view <bold>B</bold> Sensilla placodea on antennomere 4, lateral view <bold>C</bold> Mouthparts, ventral view <bold>D</bold> Left maxilla, mesal view <bold>E</bold> Left maxilla, ventral view <bold>F</bold> Left maxilla, lateral view; mfs, mouthfied sclerite; mx, maxilla; mxp, maxillary palp; os, mouth opening; pc, pedicellus; sc, scapus; SEM micrographs.</p></caption><graphic xmlns:xlink="http://www.w3.org/1999/xlink" xlink:href="ZooKeys-198-079-g009.jpg" position="float" orientation="portrait" xlink:type="simple"/></fig><fig id="F10" position="float" orientation="portrait"><label>Figure 10.</label><caption><p><italic><tp:taxon-name>Mengenilla moldrzyki</tp:taxon-name></italic> sp. n. ♀; <bold>A–C</bold> Head, ventral, lateral, dorsal view <bold>D–F</bold> Pro-, meso-, metathoracic leg, ventral view.</p></caption><graphic xmlns:xlink="http://www.w3.org/1999/xlink" xlink:href="ZooKeys-198-079-g010.jpg" position="float" orientation="portrait" xlink:type="simple"/></fig><p>Head capsule (<xref ref-type="fig" rid="F7">Figs 7</xref>–<xref ref-type="fig" rid="F9">9</xref>, <xref ref-type="fig" rid="F10">10A–10C</xref>): uniformly tan, with the exception of articulatory membranes of antenna and membranised ventral head areas. Relatively small, distinctly broader than long, and cuneiform in lateral aspect; orthognathous, with the posterior part distinctly retracted into the prothorax; laterocervicalia absent; dorsal side smooth, without vestiture of microtrichia; short setae present on anterior clypeal region, few setae present above antennal insertion and area posterior to compound eyes; ocelli absent; compound eye small, composed of 11–12 large, equally sized and closely adjacent ommatidia; microtrichia between ommatidia absent; central part of compound eye grey, peripheral ommatidia tan; circumocular ridge slightly darker; frontal impression on dorsal side of head absent; ventral side of head closed by membranised reduced labium and possibly cervical membrane; mouthfied sclerite small, oval, reaching posterior margin of maxilla; mouth opening transverse, oval.</p><p>Antenna (<xref ref-type="fig" rid="F9">Fig. 9A</xref>): small, with 4 segments, without flabella; articulating with broad antennal membrane at anterior end of compound eye; scapus very short, conical, broadly connected with globular pedicellus; antennomere 3 bell-shaped, as long as scapus and pedicellus combined; antennomere 4 club-shaped, as long as antennomeres 1–3; few short setae inserted on distal margin of pedicellus and antennomere 4; Hofeneder’s organ absent, flagellomeres densely covered with sensilla placodea.</p><p>Labrum (<xref ref-type="fig" rid="F8">Fig. 8F</xref>): very small fold anterior to mouth opening; setae absent.</p><p>Mandible (<xref ref-type="fig" rid="F8">Figs 8C, F</xref>, <xref ref-type="fig" rid="F9">9C</xref>, <xref ref-type="fig" rid="F10">10A, B</xref>): hook-shaped; axis of articulation oblique, almost horizontal; secondary joint reduced; basal part broad and triangular in cross section; anterior rim convex, posterior border concave, apical part very slender, not intercrossing in resting position.</p><p>Maxilla (<xref ref-type="fig" rid="F9">Fig. 9C–9F</xref>): pear-shaped, weakly sclerotised; insertion adjacent to primary mandibular joint; apex with ~20 stout setae; palp pin-shaped, slightly curved outwards, attached subterminally, with ~10 stout setae distally; sensory spot absent.</p><p>Thorax (<xref ref-type="fig" rid="F7">Fig. 7</xref>): ivory-coloured and very weakly sclerotised, with the exception of tan pronotum and pleural sclerites; prothorax trapezoid in dorsal view, with rounded anterior and posterior border; anterior border of pronotum v-shaped, posterior border<!--PageBreak--> convex; pronotum divided into two longitudinal plates with broad, weakly sclerotised mesal area, each with ~35 short setae in anterior third; caudal region with about 5–6 short setae; meso- and metathorax dorsally strongly arched; nota of meso- and metathorax not present as sclerotised elements.</p><p>Legs (<xref ref-type="fig" rid="F10">Fig. 10D–10F</xref>): stout, inserted laterally; tarsi with 3 segments; distitarsus of all legs almost as long as tarsomeres 1+2 combined; distitarsus with well developed claws.</p><p>Abdomen (<xref ref-type="fig" rid="F7">Fig. 7</xref>): ivory-coloured and very weakly sclerotised; abdominal segments strongly arched dorsally, ± flattened ventrally; spiracles at lower third of segments I–VII; fissure-shaped birth opening present on posterior border of segment VII.</p><p>COI sequence: 100% identical between the female and the sequenced males.</p></tp:treatment-sec><tp:treatment-sec sec-type="Description"><title>Description of the female puparium (<xref ref-type="fig" rid="F11">Fig. 11</xref>).</title><p>Measurements: total length 5,700, maximum width 2,800, maximum height 1,600, length of legs without claws 300.</p><p>Pro- and mesothorax fulvous, metathorax and abdomen reddish-brown, lateral side of abdomen with clearly separated fulvous stripe; cuticle shiny, cuticular thorns absent.</p><p>Head missing (already shed); dorsal side of puparium strongly arched, ventral side flattened; anterior margin of prothorax rounded and forming distinct bulge with rounded anterolateral edge; anterior third of metathorax slightly constricted; legs very short, inserted laterally, with thread-like claws; caudal margin of abdomen tapering; spiracles present at abdominal segments I–VII.</p><fig id="F11" position="float" orientation="portrait"><label>Figure 11.</label><caption><p><italic><tp:taxon-name>Mengenilla moldrzyki</tp:taxon-name></italic> sp. n. ♀ puparium <bold>A</bold> lateral <bold>B</bold> Dorsal <bold>C</bold> Ventral view; photomicrographs.</p></caption><graphic xmlns:xlink="http://www.w3.org/1999/xlink" xlink:href="ZooKeys-198-079-g011.jpg" position="float" orientation="portrait" xlink:type="simple"/></fig></tp:treatment-sec><tp:treatment-sec sec-type="First instar larva"><title>First instar larva.</title><p>unknown</p></tp:treatment-sec><tp:treatment-sec sec-type="Host"><title>Host.</title><p>unknown</p></tp:treatment-sec><tp:treatment-sec sec-type="Material examined"><title>Material examined.</title><p>Tunisia: Grand Erg Oriental, Parc Nationale de Jebil, 265 ♂♂, <named-content xmlns:xlink="http://www.w3.org/1999/xlink" content-type="dwc:verbatimCoordinates" xlink:type="simple">33°00'05"N, 9°01'13"E</named-content>, 11.–15.x.1999, black light, leg. H. Pohl (1 ♂ holotype, on slide, PMJ, 33 ♂♂ paratypes, on slide, PMJ; 40 ♂♂ paratypes, on slides, SDEI;<!--PageBreak--> 159 ♂♂ paratypes, in ethanol, HP); same locality, 1 ♀ paratype, prepared from puparium, 08.xi.2005, excavated from sand, leg. U. Moldrzyk, HP, SEM-preparation; same locality, date and collector, 1 ♀ paratype, puparium, HP, dry preparation. Excluded <!--PageBreak-->from the type series: 15 ♂♂ (DNA extraction for genome sequencing; <xref ref-type="bibr" rid="B15">Niehuis et al. in press</xref>), 10 ♂♂ (poor preserved, SEM, histology).</p><p>Type locality and distribution: Parc Nationale de Jebil and surroundings (<named-content xmlns:xlink="http://www.w3.org/1999/xlink" content-type="dwc:verbatimCoordinates" xlink:type="simple">33°00'05"N, 9° 01'13"E</named-content>), Tunisia (<xref ref-type="fig" rid="F13">Fig. 13</xref>).</p><fig id="F12" position="float" orientation="portrait"><label>Figure 12.</label><caption><p><italic><tp:taxon-name>Mengenilla chobauti</tp:taxon-name></italic> (Sicily) variations of ♀ puparia; <bold>A, D</bold> lateral; <bold>B, E</bold> Dorsal; <bold>C, F</bold> Ventral view; photomicrographs.</p></caption><graphic xmlns:xlink="http://www.w3.org/1999/xlink" xlink:href="ZooKeys-198-079-g012.jpg" position="float" orientation="portrait" xlink:type="simple"/></fig><fig id="F13" position="float" orientation="portrait"><label>Figure 13.</label><caption><p>Type locality of <italic><tp:taxon-name>Mengenilla moldrzyki</tp:taxon-name></italic> sp. n. Parc Nationale de Jebil, Grand Erg Oriental, Tunisia.</p></caption><graphic xmlns:xlink="http://www.w3.org/1999/xlink" xlink:href="ZooKeys-198-079-g013.jpg" position="float" orientation="portrait" xlink:type="simple"/></fig></tp:treatment-sec><tp:treatment-sec sec-type="Compared material"><title>Compared material.</title><p><italic><tp:taxon-name>Mengenilla chobauti</tp:taxon-name></italic> (<xref ref-type="fig" rid="F3">Figs 3B, 3D</xref>, <xref ref-type="fig" rid="F12">12</xref>), Italy, Sicily, Randazzo, <named-content xmlns:xlink="http://www.w3.org/1999/xlink" content-type="dwc:verbatimCoordinates" xlink:type="simple">37°52'17"N, 14°57'02" E</named-content>, 06.–10.viii.1994, leg. H. Pohl, 5 ♂♂ reared from puparia, HP, in ethanol and SEM-preparation; 20 ♀ puparia, HP, dry preparation.</p><p><italic><tp:taxon-name>Mengenilla santchii</tp:taxon-name></italic> (Pierce, 1918), Tunisia, Kairouan, viii.1907, F. Santchi, holotype ♂, on slide. Original labels: “<italic><tp:taxon-name>Mengenilla chobauti</tp:taxon-name></italic>; HOFENEDER (<italic><tp:taxon-name>Tetrozocera santchii</tp:taxon-name></italic> PIERCE); [Holotype]; Kartei-Nr. 0360; R. KINZELBACH; det. 1970” [handwritten and printed label]; “Kairouan, Marokko; VIII.1907, ♂; ex:?; USNM No. 21434; leg. F. Santchi” [handwritten and printed label]. NMNH.<!--PageBreak--></p><p><italic><tp:taxon-name>Mengenilla theryi</tp:taxon-name></italic> (Hofeneder, 1926), Morocco, Rabat, 17.vii.1923, A. Théry, holotype ♂, on slide. Original labels: “<italic><tp:taxon-name>Mengenillopsis theryi</tp:taxon-name></italic> Hfnd., Rabat. Maroc.; Type. B.M. 1930.193.” [red printed label], “<italic><tp:taxon-name>Mengenillopsis theryi</tp:taxon-name></italic> Hfnd. ♂; Rabat, Maroc.; volant à la lumiere artificielle.; 17 juillet 1923; Voez: Bull. Soc. Sc. Nat. Maroc; VI (1926) p. 56–64. Fig 1–10.; Type; leg. Dr. A. Thèry” [handwritten label]; NHM.</p><p><italic><tp:taxon-name>Mengenilla mauretanica</tp:taxon-name></italic> (Hofeneder, 1928), Morocco, Rabat, vii.1923, leg. A. Théry, 1 ♂, embedded laterally on slide. Original labels: “Théry N° 2” [handwritten label], “<italic><tp:taxon-name>Mengenillopsis mauritanica</tp:taxon-name></italic> Hfnd.; Rabat, Maroc. (a. Théry); B.M.1930.193” [handwritten label], “<italic><tp:taxon-name>Mengenillopsis mauretanica</tp:taxon-name></italic>,♂; Rabat, Maroc.; Volant à la lumière artificielle; leg. Dr. A. Thèry – juilett 1923.; Voyes: Bull. Soc. Sc. Nat. Maroc VIII. (1928) p. 195–211. Fig. 4, 5, 6” [handwritten label] “L`exemplaire N° 2 dans la preparation en situation inverse compare avec les dessins fig. 5 et. 6.” [handwritten label]. NHM. – Same locality, leg. A. Théry, 1 ♂, embedded dorsally on slide. Original labels: “Théry N° 3” [handwritten label], “<italic><tp:taxon-name>Mengenillopsis mauritanica</tp:taxon-name></italic> Hfnd.; Rabat, Maroc. (a. Théry); B.M.1930.193” [handwritten label]. NHM. – Same locality, leg. A. Théry, 1 ♂, embedded laterally on slide. Original labels: “Théry N° 5a” [handwritten label], “<italic><tp:taxon-name>Mengenillopsis mauritanica</tp:taxon-name></italic> Hfnd.; Rabat, Maroc. (a. Théry); B.M. 1930.193” [handwritten label]. NHM. – Same locality, leg. A. Théry, 1 ♂, on slide. Original labels: “<italic><tp:taxon-name>Mengenillopsis mauritanica</tp:taxon-name></italic> Hfnd.; Rabat, Maroc. (a. Théry); B.M. 1930.193” [handwritten label], “Rabat (Maroc); A. Théry leg.; R.Ph.D. prepar.” [handwritten <!--PageBreak-->label], “<italic><tp:taxon-name>Mengenillopsis mauretanica</tp:taxon-name></italic> ♂; Rabat, Maroc.; volant à la lumière artificielle; leg. Dr. A. Théry … aout 1923.; Voyes: Bull. Soc. Sc. Nat. Maroc; VIII. (1928) p. 195–211. Fig. 1.” [handwritten label]. NHM. – Same locality, leg. A. Théry, 1 ♂, on slide. Original labels: “<italic><tp:taxon-name>Mengenillopsis mauritanica</tp:taxon-name></italic> Hfnd.; Rabat, Maroc. (a. Théry); B.M. 1930.193” [handwritten label], “Rabat (Maroc); A. Théry leg.; R.Ph.D. prepar.” [handwritten label], “<italic><tp:taxon-name>Mengenillopsis mauretanica</tp:taxon-name></italic> ♂; Rabat, Maroc.; volant à la lumière<!--PageBreak--> artificielle; leg. Dr. A. Théry … aout 1923.; Voyes: Bull. Soc. Sc. Nat. Maroc; VIII. (1928) p. 195–211. Fig. 2, 7.” [handwritten label]. NHM.</p><p><italic><tp:taxon-name>Mengenilla</tp:taxon-name></italic> cf. <italic>chobauti</italic>, Tunisia, Bou Hedma National Parc, <named-content xmlns:xlink="http://www.w3.org/1999/xlink" content-type="dwc:verbatimCoordinates" xlink:type="simple">34° 29’ 40” N; 09° 38’ 37” E</named-content>, 06.x.1999, leg. H. Pohl. 2 ♀♀ puparia, HP, dry preparation.</p><p><italic><tp:taxon-name>Mengenilla gracilipes</tp:taxon-name></italic> (Lea, 1910), Australia, Bridgetown, Western Australia, at light, Syntype ♂, on slide. Original labels: “<italic><tp:taxon-name>Mengenilla gracilipes</tp:taxon-name></italic> (Lea, 1910); Cotype, B.M. 1910.323; Bridgetown W.A.; to lights; leg. Lea; det. Kinzelbach 1968” [handwritten label]. “Bridgetown; W.a. (Lea); To lights” [handwritten label, probably original label of Lea]; NHM.</p><p><italic><tp:taxon-name>Mengenilla orientalis</tp:taxon-name></italic> Kifune and Hirashima, 1980, Sri Lanka, Mannar District, 10 miles NW of Mannar, 04.–05.xi.1976, black light, leg. G.F. Hevel, R.E. Dietz IV, S. Karunaratne, D.W. Balasooriya, holotype ♂, in ethanol. Original labels: “Holotype, <italic><tp:taxon-name>Mengenilla orientalis</tp:taxon-name></italic>, Kifune et Hirashima” [handwritten label]. “SRI LANKA: Man. Dist.; Olaithoduvae, 10 mi NW; of Mannr, 0–50 feet; black light; 4–5 November 1976” [printed label]. “Collected by: G.F. Hevel, R.E. Dietz IV, S. Karunaratne; D.W. Balasooriya” [printed label]. “USNM #; 76712” [printed label]; NMNH.</p><p><italic><tp:taxon-name>Mengenilla australiensis</tp:taxon-name></italic> Kifune and Hirashima, 1983, Australia, Northern Territory, 8 km N of Kulgera, 03.iv.1980, blacklight, leg. G.F. Hevel, J.A. Fortin, paratype ♂, in ethanol. Original labels: “<italic><tp:taxon-name>Mengenilla australiensis</tp:taxon-name></italic>; PARATYPE” [handwritten label], “AUSTRALIA: N.T.; 8 KmN of Kulgera; at blacklight; 3 April 1980; GFHevel &amp; JAFortin” [printed label]; NMNH.</p><p><italic><tp:taxon-name>Mengenilla kaszabi</tp:taxon-name></italic> Kinzelbach, 1970, Mongolia, Bajanchongor Aimak, Oasis Echin gol, about 90 km NE borderguard Caganbulag, 950 m, 28.vi.1967, at light, leg. S. Kaszab, paratype ♂, on slide. Original labels “<italic><tp:taxon-name>Mengenilla kaszabi</tp:taxon-name></italic> Kinzelbach ♂ Paratypus, Kartei-Nr. 0128, R. KINZELBACH det. 1969“ [handwritten and printed label], “Mongolia, Bajanchongor aimak: Oase Echin gol, 90 km von Caganbulag, 28.VI.1967, an Licht, leg. S. KASZAB” [handwritten label]; HP.</p><p><italic><tp:taxon-name>Mengenilla arabica</tp:taxon-name></italic> Kinzelbach, 1979, Kuwait, 04.vi.1983, leg. W. al-Houty, ♂, on slide. Original labels “<italic><tp:taxon-name>Mengenilla arabica</tp:taxon-name></italic> KINZELBACH, 1979, Kartei-Nr. 1217, R. Kinzelbach det. 1984” [handwritten and printed label], “W Kuwait, 4.06.1983, ex: …, det. …, leg. W. al-Houty” [handwritten and printed label]; HP.</p></tp:treatment-sec><tp:treatment-sec sec-type="Distribution"><title>Distribution.</title><p><italic><tp:taxon-name>Mengenilla moldrzyki</tp:taxon-name></italic> sp. n. is only known from the type locality.</p></tp:treatment-sec><tp:treatment-sec sec-type="Ecology and phenology"><title>Ecology and phenology.</title><p>In contrast to <italic><tp:taxon-name>Mengenilla chobauti</tp:taxon-name></italic>, <italic><tp:taxon-name>Mengenilla moldrzyki</tp:taxon-name></italic> sp. n. apparently only occurs in pure sand dune areas. Despite intense search no puparia were found among widely scattered stones in the habitat during collecting trips in 1999 and 2010. The puparia might be buried in sand, as suggested by the discovery of a female within its puparium in such a situation. The reduction of the characteristic cuticular thorns of the puparium is likely related to this lifestyle. The thorns function as attachment structures that are frequently additionally enhanced by using silk spun from spiders under rocks and stones (<xref ref-type="bibr" rid="B20">Pohl and Beutel 2008</xref>).</p><p>Presently, no statements can be made on the seasonal occurrence of the adult males of <italic><tp:taxon-name>Mengenilla moldrzyki</tp:taxon-name></italic> sp. n. before and beyond October. However, it was observed that the period of activity (and life span) of the adult males is very short (maximum <!--PageBreak-->ca. 2 hours). In October 1999 and 2010, males were only found about half an hour after sunset (~6.30 p.m.). No specimens were found after 8.30 p.m. Most of the flying males were observed between 6.30 p.m. and 8.00 p.m. Captured males lost their ability to fly approximately 2 hours after they had been captured and died half an our later.</p></tp:treatment-sec><ref-list><ref id="B14"><mixed-citation xmlns:xlink="http://www.w3.org/1999/xlink" xlink:type="simple"><person-group><name name-style="western"><surname>Medvedev</surname><given-names>LN</given-names></name></person-group> (<year>1970</year>)<article-title> A family of Strepsiptera new to the fauna of the USSR and new species from southeastern Kazakhstan.</article-title><source>Entomological Review </source><volume>49</volume>: <fpage>113</fpage>-<lpage>114</lpage>.</mixed-citation></ref><ref id="B15"><mixed-citation xmlns:xlink="http://www.w3.org/1999/xlink" xlink:type="simple"><person-group><name name-style="western"><surname>Niehuis</surname><given-names>O</given-names></name><name name-style="western"><surname>Hartig</surname><given-names>G</given-names></name><name name-style="western"><surname>Grath</surname><given-names>S</given-names></name><name name-style="western"><surname>Pohl</surname><given-names>H</given-names></name><name name-style="western"><surname>Lehmann</surname><given-names>J</given-names></name><name name-style="western"><surname>Tafer</surname><given-names>H</given-names></name><name name-style="western"><surname>Donath</surname><given-names>A</given-names></name><name name-style="western"><surname>Krauss</surname><given-names>V</given-names></name><name name-style="western"><surname>Eisenhardt</surname><given-names>C</given-names></name><name name-style="western"><surname>Hertel</surname><given-names>J</given-names></name><name name-style="western"><surname>Petersen</surname><given-names>M</given-names></name><name name-style="western"><surname>Mayer</surname><given-names>C</given-names></name><name name-style="western"><surname>Meusemann</surname><given-names>K</given-names></name><name name-style="western"><surname>Peters</surname><given-names>RS</given-names></name><name name-style="western"><surname>Stadler</surname><given-names>PF</given-names></name><name name-style="western"><surname>Beutel</surname><given-names>RG</given-names></name><name name-style="western"><surname>Bornberg-Bauer</surname><given-names>E</given-names></name><name name-style="western"><surname>McKenna</surname><given-names>DD</given-names></name><name name-style="western"><surname>Misof</surname><given-names>B</given-names></name></person-group> (<year>in press</year>)<source> Genomic and morphological evidence converge to resolve the enigma of Strepsiptera. Current Biology.</source></mixed-citation></ref><ref id="B20"><mixed-citation xmlns:xlink="http://www.w3.org/1999/xlink" xlink:type="simple"><person-group><name name-style="western"><surname>Pohl</surname><given-names>H</given-names></name><name name-style="western"><surname>Beutel</surname><given-names>RG</given-names></name></person-group> (<year>2008</year>)<article-title> The evolution of Strepsiptera (Hexapoda).</article-title><source>Zoology </source><volume>111</volume>: <fpage>318</fpage>-<lpage>338</lpage>. doi: <ext-link ext-link-type="uri" xlink:href="http://dx.doi.org/10.1016/j.zool.2007.06.008" xlink:type="simple">10.1016/j.zool.2007.06.008</ext-link></mixed-citation></ref></ref-list></tp:taxon-treatment>
